# Supplementary material for: Construction of an immune-related lncRNA pairs model to predict prognosis and immune landscape of lung adenocarcinoma patients
Source: Bioengineered. 2021 Jul 21;12(1):4123–35. doi: 10.1080/21655979.2021.1953215 (PMC8806830; doi:10.1080/21655979.2021.1953215)
Supplement: Supplemental Material [file KBIE_A_1953215_SM1656.zip]

Archive with 3 entries (2 files):
- supplementary/
- supplementary/Table S1.xlsx
- supplementary/Table S2.xlsx
